# Supplementary material for: Selective Roles of Vertebrate PCF11 in Premature and Full-Length Transcript Termination
Source: Mol Cell. 2019 Apr 4;74(1):158–172.e9. doi: 10.1016/j.molcel.2019.01.027 (PMC6458999; doi:10.1016/j.molcel.2019.01.027)
Supplement: Table S1. Number of Protein Molecules per Cell of CPA Complex Subunits and CID-Containing Proteins, Related to Figure 5 [file mmc2.xlsx]

## Sheet: adenoma
Gene names	copy number A1	copy number A10	copy number A11	copy number A12	copy number A14	copy number A15	copy number A16	copy number A17	copy number A2	copy number A3	copy number A4	copy number A5	copy number A6	copy number A7	copy number A8	copy number A9		data from PMID: 26245529
																		colorectal biopsies
POLR2A	108598	72646.8	101554	79904.4	65102.1	65185.3	60756.5	53600.9	113450	96035.9	133496	215030	114817	107049	132537	91973.1
POLR2B	154503	108165	130089	97430	57701.9	85253.7	95809.6	72555.4	127303	136807	204546	136255	147606	157789	189291	137462
CPSF1	91808.5	57644.5	68838.5	32748.4	47399	41768.9	61373.9	58495.6	81061.8	91256.9	103701	79803.7	68548.4	115728	111270	74229.3
CPSF2	136623	82118.3	101736	83527	43887.6	53101.7	78181.2	64121.5	121522	108201	158950	101564	119018	98666.2	122493	116592
CPSF3	192303	66326.2	100058	69229.8	66105.3	57510	67694	79410	144361	121114	201907	155748	127797	160818	144660	114084
CPSF4	228466	108836	184724	125897	82039.3	51103.3	77013.7	187442	209096	178306	300904	144989	117681	182399	175014	72739
FIP1L1	88882.8	47212.5	69796.2	85194.1	51417.4	38949.4	36232.6	61919.5	99805.4	75771.3	132353	102099	120282	93914.5	109110	116662
WDR33	27994.3	25511.1	28649.2	26360.6	17330.6	21907.8	37494.3	19745.5	28464.6	24119.3	40664.6	26424.3	29120.8	28640.2	20044.2	18069.4
CSTF1	228642	94069.5	109398	66230.5	115636	74316.7	87364.9	83289.4	184058	106834	234381	143699	99323	107180	129957	93038.6
CSTF2	323660	245954	263372	115400	286714	150381	240633	185986	304493	341962	385946	340078	255030	290678	334117	359802
CSTF3	213516	143408	169488	145852	152644	118845	176259	185451	175381	187652	227781	163960	191884	233813	204958	243276
CPSF5	529354	139555	335264	238437	277551	228550	318899	256910	145061	361145	437213	216483	345566	354408	208262	411758
CPSF6	319876	135093	218460	145754	125174	111328	134493	144338	208386	209696	300794	157378	166247	176708	246550	232118
CPSF7	222990	128543	199642	142426	132440	127431	147428	128416	196494	205330	341799	193687	220902	219880	261945	115278
PCF11	44696.2	3198.58	16448.6	7294.72	10187.9	7572.04	9785.26	6778.81	15239.8	7144	13637.7	8475.31	15744.8	11285.3	12609.3	12624.9
CLP1	104695	43333.4	157792	153427	15402	11103.6	12322.2	44387.7	94902.9	93276.7	126648	130625	165506	108127	41611.1	152355
SYMPK	72442.5	48891.2	70314.2	60986.6	37736.4	38252.4	37245.5	38973.6	55999.9	47217.3	85542.4	49752.9	63627.7	58995.9	63739.7	81539.9
PAPOLA	137316	63750.3	81318.6	34299.5	64000	31307.5	37788.7	65968.4	115325	77314.5	148547	65668.3	74784.9	83898.8	99910.7	63019.1
SCAF4	13870.3	6711.71	15627.8	2195.24	9514.08	9444.48	14368.9	20381.3	15770.3	23010.2	22961.2	34962.7	16382.4	35453.9	30531.9	27788.8
SCAF8	25492.6	8560.98	13096.1	6806.31	14177.4	7302.01	9631.45	9716.74	13572.4	13239.4	34904.2	16067.8	20736.1	14513.7	40783.9	17986.9
RPRD1A	641004	201112	234268	233377	73021	44447.5	49396.6	34025.1	217693	122676	130995	101468	108114	178592	231406	292546
RPRD1B	390994	131078	222895	164566	176961	113878	209942	166127	387044	251390	297024	325825	186962	365161	263108	323631
RPRD2	32512.2	11056.5	47603.8	43732.3	21843.1	14944.4	37286.9	17839.9	27454.4	25380.8	44570.4	78425.6	20895.4	90436.1	66168.4	31219.6

## Sheet: cancer
Gene names	copy number C1	copy number C10	copy number C2	copy number C3	copy number C4	copy number C5	copy number C8	copy number C9		data from PMID: 26245529
PCF11	13876.4	4530.58	2812.19	10679.6	6136.06	9798.4	11399.8	11103.3
CLP1	43803.4	41114.7	12290.6	35207.3	70255.6	110641	62960.2	163101
CPSF1	60153.6	42251.6	56938	94006	56236	73301.9	44810.3	56284
CPSF2	101019	85633.6	59603.6	129307	58162.7	171583	63585.2	107514
CPSF3	71714.3	51793.1	49948.8	141612	67088.4	96665.5	56212.4	65246.4
CPSF4	101244	83618.2	125534	197511	133303	270376	71991.7	110275
FIP1L1	40445.6	49001.4	33364.7	92557.5	45051.5	75572.8	57545.2	33720.5
WDR33	23713.8	13804.9	11480.7	49822	23005.4	32654.8	26142.7	19028
NUDT21;DKFZp313O211	651742	473130	719418	670136	576625	474828	530352	296010
CPSF6	182533	143997	71259.1	187869	174485	246391	174003	146644
CPSF7	121690	215575	102810	313565	150508	201747	152397	129860
CSTF1	117861	117630	135559	316036	150276	127613	136089	81600.5
CSTF2	210231	208706	199165	446826	259087	528200	211649	182926
CSTF3	134049	162064	99924	242839	198597	216581	156001	172481
SYMPK	79601.6	61088.8	37116.8	81799.8	70818.3	83927.5	30430.1	43192.4
PAPOLA	56168.8	44966.3	27234.6	84799.9	46064.3	88288	28747.3	42368.2
SCAF4	5687.32	15628.9	3383.7	19815.5	14400.2	20649.7	14271.6	12292.1
SCAF8	32919.5	21170.6	22669.2	24774.1	24537.1	11534.8	10856.7	8556.2
RPRD1A	128997	103835	428334	69773.2	136707	373544	53290.3	155518
RPRD1B	219524	458917	285878	553714	401408	252464	223063	295160
RPRD2	13441.7	23680.3	11974.4	17383	40236.4	70915.2	16337.7	11557.6

## Sheet: normal tissue
Gene names	copy number N1	copy number N10	copy number N2	copy number N3	copy number N4	copy number N5	copy number N8	copy number N9		data from PMID: 26245529
POLR2A	42940.2	59812.5	58417	66385.9	45945.9	67324.6	22834.3	24144.3
POLR2B	64953.6	47672.4	73154.8	82951.7	91321.3	100620	38441.7	39453.8
CPSF1	19160.6	39350.5	34670.2	39961.7	33272.5	43493.6	15813	19642.5
CPSF2	35771.9	48586.4	39640.8	55305.3	60118.5	95173.4	30604.6	33666.1
CPSF3	30418.8	47752.5	34270.4	61033.6	42827.1	60413.7	19425.2	30034.8
CPSF4	36866.6	65460.9	72056.9	111158	83186.2	106904	50912.2	73620.1
FIP1L1	10625.7	33247.1	12722.1	41698.1	26142.8	48933.8	19917.9	16995.8
WDR33	6331.39	11030.1	11869.9	13747.1	10241.6	16128.5	5402.01	4331.25
CSTF1	28408	28365.6	70931.4	78314.6	64243.4	69564.4	31905.3	26270.3
CSTF2	41072.9	116972	178951	149890	181212	271647	63513.9	16759.1
CSTF3	69519.4	90593	60870.8	83580.9	69598.4	108326	42550.3	59862.5
CPSF5	333212	341835	438082	363269	457098	240176	225139	107083
CPSF6	62726.9	68394.5	72038.3	76679.7	95319.1	116957	36817.7	34735.7
CPSF7	79512.5	99703.3	130206	136228	98063.6	140357	70208.1	65247.8
PCF11	9086.9	2964.92	6686.61	5272.28	3724.75	7577.23	4471.02	5241.15
CLP1	15405.2	5155.04	212412	115493	156633	61787.6	35863.2	451307
SYMPK	32456.8	16653.3	33275.9	48230.7	38260.7	46096.2	11513.5	18933.4
PAPOLA	38159.6	18762.4	39994.2	44508.9	90254	98405.5	21667	14308.3
SCAF4	5837.07	3551.85	12549.9	18720.4	3623.26	14764.5	5482.63	5632.45
SCAF8	12840.4	15766.5	12632.2	15416.9	8389.52	9854.35	6942.38	2483.68
RPRD1A	51590.9	33025	40494.4	79718.9	64410.4	133456	28300.8	44430
RPRD1B	147934	203560	104171	168781	178306	186369	75989.4	236128
RPRD2	9086.26	15085.4	5661.69	11183.9	8518.66	22309.2	6615.49	5201.78

## Sheet: HeLa cells
	copies per cell			data from PMID: 22068331
POLR2A	19227.3
POLR2B	62290.7
CPSF1	30892.3
CPSF2	33520.3
CPSF3	30570.6
CPSF4	80550.1
FIP1L1	87936.1
WDR33	4402.84
CSTF1	64783.5
CSTF2	159687
CSTF2T	26976.2
CSTF3	53261.2
CPSF5	725692
CPSF6	232311
CPSF7	232864
PCF11	5827.77
CLP1	4992.64
SYMPK	25505.1
PAPOLA	39298.8
SCAF4	nd
SCAF8	15607
RPRD1A	113507
RPRD1B	111462
RPRD2	16408.9

## Sheet: other cell types
	Average copy number
Gene	K562	MCF7	HEP-G2	Hepatocyte
CLP1	22389.9	42116.8	9247.15	57705.7		hepatocyte and HEP-G2: PMID: 26825538
CPSF1	85795.8	92817.6	71054.1	40935.9		K562 and MCF7: PMID: 25475432
CPSF2	55013.2	67493.2	81996.1	28961.2
CPSF3	129288	55080.5	87324	20055.4
CPSF4	227029	50824.2	134723	67640.2
CPSF6	477786	599641	203065	154266
CPSF7	346818	270436	106033	153631
CSTF1	64256.9	188400	24081.8	43625
CSTF2	655412	294379	342168	73160
CSTF3	325843	208392	229606	66218.5
FIP1L1	147140	90981.9	2121.93	nd
PAPOLA	86534.9	59632.4	33001.9	29825.8
PCF11	22982.9	12996.9	11135.5	3308.47
POLR2A	103803	79011.8	70264.6	26672.7
POLR2B	166025	102263	103459	28725.6
RPRD1A	115753	233477	72178	38576.9
RPRD1B	285057	134676	305740	405691
RPRD2	37808.6	37316.2	30576.4	11401.7
SCAF4	68791	26933.1	14039.2	6175.7
SCAF8	49950.1	18956.5	24162.8	8372.97
SYMPK	190509	78720.1	139862	22742.1
WDR33	90403.9	34443.3	66419.5	7506.49
