# Supplementary material for: Selective Roles of Vertebrate PCF11 in Premature and Full-Length Transcript Termination
Source: Mol Cell. 2019 Apr 4;74(1):158–172.e9. doi: 10.1016/j.molcel.2019.01.027 (PMC6458999; doi:10.1016/j.molcel.2019.01.027)
Supplement: Table S2. List of Human Genes Attenuated by PCF11, Related to Figure 7 [file mmc3.xlsx]

## Sheet: Kamieniarz_Gdula_Table_S2.xlsx
geneName	strand	log2FoldChange(siPCF11/siLUC)	DEseq2_padj	termination_attenuated	CPA_attenuated
ACTR10	+	0.544492	0.0330089	1	0
ACVR1	-	0.880904	0.041049	1	0
AK4	+	0.697488	0.0360863	1	1
AKAP6	+	1.18454	0.00908392	0	1
AMMECR1L	-	0.489008	0.0370616	1	0
ANXA5	-	0.502952	0.0405925	1	0
ARL6IP6	+	0.98046	0.0209623	1	0
ARPC2	+	0.539833	0.0188284	1	0
ARSK	+	0.710382	0.0491731	1	0
ATP5C1	+	0.505233	0.00504375	1	0
ATP6V1B2	+	0.47447	0.0288102	1	0
BACE1	-	0.982279	0.0349558	1	0
BAMBI	+	0.692124	0.0441473	1	0
BCOR	-	0.57977	0.00545805	0	1
BFSP1	-	1.74388	6.27653e-06	0	1
BMPR1A	+	0.680689	0.00205454	1	0
BPNT1	-	0.742015	0.0249175	1	0
BUB3	+	0.512121	0.0139978	1	1
C16orf87	-	0.885149	0.0120975	1	1
C17orf75	-	0.796574	0.0453304	1	0
C1orf52	-	0.94912	1.73613e-05	0	1
CBFB	+	0.566579	0.0236656	0	1
CBX5	-	0.818287	5.57232e-05	0	1
CDC5L	+	0.688556	0.00567927	1	0
CENPL	-	0.936943	0.000168058	0	1
CNOT6L	-	1.25901	9.42462e-08	1	1
COPS2	-	0.594978	0.0435293	1	1
CSNK1A1	-	0.568961	0.00420899	1	1
CSTF2	+	1.28614	1.55429e-10	0	1
CSTF3	-	1.97797	1.78966e-18	0	1
CYLD	+	1.27258	4.79934e-05	0	1
CYYR1	-	1.47322	0.0368807	1	0
DCAF17	+	1.02651	0.0309677	1	0
DCAF7	+	0.615145	0.0388311	1	1
DCTN4	-	0.576769	0.0182011	1	0
DDX20	+	0.641138	0.0318329	1	0
DEXI	-	0.545092	0.0345894	1	1
DHFR	-	0.573411	0.014467	0	1
DHRS1	-	0.507731	0.0323279	1	0
DOLPP1	+	0.790018	0.0195803	1	0
DSCAM	-	1.10664	0.0423609	1	0
DTL	+	0.471443	0.0345061	1	1
E2F3	+	0.522699	0.0466254	1	0
ECD	-	1.08078	0.00708216	0	1
EDN1	+	1.33808	0.000305536	1	0
EEF1A1	-	0.556624	0.0251766	1	0
EFNA1	+	0.553479	0.0164372	1	1
EFNA5	-	0.814001	0.0172342	1	0
ERCC4	+	1.06725	0.027656	1	0
ESF1	-	1.58533	3.15823e-05	1	1
EXD2	+	1.023	0.0114739	1	0
EXOC6	+	0.812902	0.0172343	1	0
EYS	-	0.602595	0.035639	1	0
FAAH2	+	0.989397	0.000712793	1	0
FAM120C	-	1.51246	0.000797392	0	1
FARS2	+	0.627558	0.0392901	1	0
FBXL17	-	0.742455	0.00797061	0	1
FBXO9	+	1.28572	6.02558e-05	1	1
FOXK2	+	0.608639	0.00231091	0	1
FZD6	+	0.884336	0.000131965	1	0
G3BP2	-	0.469808	0.0320677	0	1
GAGE1	+	0.785188	0.0278575	1	0
GHITM	+	0.398049	0.0322194	1	0
GID8	+	0.48606	0.0475182	1	1
GON4L	-	1.12155	0.000276256	0	1
GPR180	+	0.812337	0.0250017	1	0
GSK3B	-	0.708007	4.51819e-05	0	1
GSPT1	-	0.716811	0.000214054	1	0
GTF2A1	-	1.27539	1.16035e-10	0	1
GTF3C4	+	0.615172	0.00212532	1	1
H3F3A	+	0.583267	0.0493674	0	1
HADH	+	0.770204	8.91639e-06	1	1
HADHB	+	0.614257	0.00531585	0	1
HDLBP	-	0.775698	0.00012357	1	1
HELZ	-	0.657491	0.00833001	1	0
HINT1	-	1.24619	0.000785225	1	0
HNRNPDL	-	0.786072	6.81202e-05	1	1
HNRNPF	-	0.452081	0.0387139	1	0
HNRNPK	-	0.469476	0.0247346	1	0
HSDL2	+	0.510616	0.0100233	0	1
HSPA4	+	0.52226	0.0245396	0	1
IRAK4	+	0.900322	0.00544058	1	0
KAZALD1	+	1.09633	0.00356222	1	1
KIAA0825	-	1.22936	0.00295833	0	1
KIAA0922	+	0.695344	0.0117612	0	1
KIAA1731	+	1.12434	0.000216621	1	1
KIAA2013	-	0.487123	0.035639	1	1
KLHL15	-	0.762227	0.0122816	1	0
KLHL24	+	0.730749	0.0354194	0	1
KPNA2	+	0.534391	0.0221269	1	0
KPNB1	+	1.14306	6.85922e-06	1	1
KRCC1	-	1.38239	8.2963e-05	1	0
LAMC1	+	0.441348	0.01905	1	1
LAPTM4A	-	0.602663	0.00575679	1	0
LBR	-	0.720799	0.000441971	0	1
MAD2L1	-	0.632294	0.0347364	1	1
MAT2B	+	0.787147	7.912e-05	1	0
MBLAC2	-	1.30328	0.0474667	1	0
MCCC1	-	0.701599	0.0226436	1	0
MED10	-	0.629322	0.0393578	1	1
MKRN1	-	0.803294	0.000573297	0	1
MORF4L1	+	0.484324	0.00547593	0	1
MRPL39	-	0.878725	0.00327941	1	0
MRPS31	-	1.00024	0.0120872	1	0
MRPS35	+	0.746311	0.000190538	0	1
MTRR	+	0.571149	0.0264754	1	0
MTX2	+	0.692456	0.00362502	1	0
MYC	+	0.719641	0.000259942	1	0
NARF	+	1.16005	9.72628e-07	1	0
NASP	+	0.941192	9.89879e-09	0	1
NCOA1	+	1.15184	0.0464065	1	0
NCOA4	+	0.468605	0.0409982	1	0
NDUFA4	-	0.623625	0.0327759	1	0
NDUFAF2	+	0.607905	0.0436875	1	0
NDUFS1	-	0.523186	0.0452895	1	0
NOA1	-	0.970141	0.00228407	1	0
NOL11	+	0.720422	0.00663435	1	1
NONO	+	0.416049	0.0275382	1	1
NPTN	-	0.488293	0.0274995	1	0
NR2F2	+	0.474845	0.0216388	1	1
NUCKS1	-	0.648632	0.0436875	1	1
NUP153	-	0.536261	0.0429915	1	0
ODC1	-	0.797828	0.000728507	1	1
ORC5	-	0.773943	0.0345061	0	1
OSR2	+	0.833222	0.000293609	1	0
PABPC1	-	0.726122	0.000337854	0	1
PAIP1	-	0.905748	0.000307743	1	1
PARP16	-	1.79018	2.07325e-11	1	0
PARP9	-	0.87669	0.0437441	1	0
PCGF2	-	0.935572	0.0468393	0	1
PDRG1	-	0.949022	0.00777971	1	0
PEBP1	+	0.518946	0.0170342	1	0
PFKFB3	+	0.679738	0.041276	1	0
PMEPA1	-	0.923275	0.000153897	0	1
PPA2	-	0.505903	0.0109408	1	1
PPM1D	+	0.838838	5.59806e-05	0	1
PRDM4	-	0.581257	0.0494845	1	0
PRDX6	+	0.557432	0.00384886	1	0
PRKAB1	+	1.02127	0.0013184	1	0
PRKRIR	-	0.571349	0.0426931	1	0
PSAT1	+	0.58383	0.0152702	1	0
PSMD7	+	0.551423	0.00229411	1	1
PSPH	-	0.588472	0.0315033	1	1
PTP4A2	-	0.875549	0.00992751	1	0
PTTG1IP	-	0.503403	0.0415669	1	0
RAC1	+	0.528495	0.00620575	0	1
RAN	+	0.508624	0.00573611	1	0
RBKS	-	1.1824	0.00011178	0	1
RBPJ	+	0.605974	0.015042	1	1
RHEB	-	0.68472	0.000265519	1	0
RNF2	+	0.8624	0.00705007	1	0
RNF20	+	0.58056	0.0279662	1	0
RPL22	-	0.819799	0.0265506	1	0
RPS3A	+	0.611987	0.0184696	1	0
SAP30L	+	1.21775	8.51824e-08	1	1
SASH1	+	0.994947	0.0349754	1	0
SBNO1	-	0.697632	0.0380447	1	1
SDHB	-	0.758015	0.00845581	1	0
SETD8	+	0.578966	0.0195803	1	0
SF3B1	-	1.02947	3.33135e-07	1	0
SF3B3	+	0.816191	0.00387018	1	0
SIPA1L1	+	1.23445	1.6002e-05	0	1
SLC25A13	-	0.685277	0.0175187	0	1
SLC25A24	-	0.511748	0.0344745	1	0
SLC2A7	-	1.45496	0.000346066	1	0
SLC39A9	+	0.704931	0.0149367	1	0
SLK	+	0.69242	0.00846841	1	1
SMARCA2	+	0.598368	0.0212524	1	0
SMOC1	+	0.464875	0.0436613	1	1
SMU1	-	0.542396	0.010911	0	1
SNRNP40	-	0.637556	0.0289197	1	0
SPATA5L1	+	0.773924	0.0151375	1	0
SRSF3	+	0.496371	0.0498207	1	0
SRSF6	+	0.522489	0.0197128	1	1
SSBP3	-	0.551406	0.0327501	1	1
SSR1	-	0.521606	0.00333522	1	1
SYPL1	-	0.874696	1.12081e-05	0	1
TBC1D22A	+	0.70279	0.00581269	0	1
TEX10	-	0.693699	0.0473113	0	1
TFB2M	-	0.768825	0.000815898	1	0
TFDP2	-	0.659176	0.0176881	0	1
THEM4	-	1.1917	0.000498442	1	1
TIAL1	-	0.681128	0.00464356	1	1
TM9SF2	+	0.803351	2.96334e-05	1	1
TMCO3	+	0.752658	0.00226813	0	1
TMEM248	+	0.523951	0.00376576	0	1
TNKS	+	0.836221	0.00127546	1	1
TRIP13	+	0.57145	0.0010792	1	1
TST	-	0.494689	0.0435103	1	0
TSTD2	-	0.956958	0.0289597	1	0
TTC28	-	0.739124	0.000907185	0	1
TXN	-	0.839311	0.000929294	1	0
TXNDC12	-	0.762556	0.00676618	0	1
U2AF1	-	0.579249	0.0120736	1	0
UBE2K	+	0.511555	0.0320677	1	1
UBE2L3	+	0.766671	0.036398	1	1
UBE3D	-	1.46138	0.0130412	1	0
UBFD1	+	0.596792	0.00860058	1	1
UQCC1	-	0.685033	0.0010618	0	1
USP32	-	0.599243	0.0370616	1	0
UTP18	+	0.58938	0.0130029	1	0
VIT	+	1.86074	0.00173183	1	1
VTA1	+	0.640675	0.0267471	1	0
VWA9	-	0.64985	0.0417278	1	0
WDR33	-	0.664232	0.0264754	1	1
WDR36	+	0.708436	0.0320296	1	1
WDR43	+	0.594533	0.0327472	1	1
WDR5	+	0.590431	0.0441667	1	1
WDR61	-	0.507694	0.0407091	1	0
WHSC1	+	0.839956	0.00262165	0	1
XPC	-	0.912574	0.00211942	1	0
XPNPEP1	-	0.629337	0.00906253	1	0
YTHDF2	+	0.693114	0.00243517	1	0
ZBTB44	-	0.875372	0.00303819	1	1
ZHX2	+	2.02719	0.0476196	1	0
ZMYND11	+	0.770704	0.00207705	1	0
ZNF622	-	0.594773	0.0157228	1	0
ZNF831	+	0.770263	0.00146955	0	1
