# Supplementary material for: Selective Roles of Vertebrate PCF11 in Premature and Full-Length Transcript Termination
Source: Mol Cell. 2019 Apr 4;74(1):158–172.e9. doi: 10.1016/j.molcel.2019.01.027 (PMC6458999; doi:10.1016/j.molcel.2019.01.027)
Supplement: Table S3. List of Primers Used in This Study, Related to STAR Methods — Further processed data tables uploaded with the genomic datasets to GEO. [file mmc4.xlsx]

## Sheet: Sheet1
name	sequence 5'-3'	comments
PCF11-PAS1_1_F	caccGACCGTCTCTAAACAATATAT	Generation of PCF11∆PAS1 cells (lowercase BbsI overhang)
PCF11-PAS1_1_R	aaacATATATTGTTTAGAGACGGTC	Generation of PCF11∆PAS1 cells (lowercase BbsI overhang)
PCF11-PAS1_2_F	caccGACAAGATACACGGTTTCAGG	Generation of PCF11∆PAS1 cells (lowercase BbsI overhang)
PCF11-PAS1_2_R	aaacCCTGAAACCGTGTATCTTGTC	Generation of PCF11∆PAS1 cells (lowercase BbsI overhang)
tandem_sgRNAs_seq	TTCGCCACCTCTGACTTGAGCGT	sequencing primer
PCF11_PAS1_genotyping_F	TCCCTGATAGCGAAGGAGTG	Genotyping of PCF11∆PAS1 cells
PCF11_PAS1_genotyping_R	TGTTGAGTATGACGAATGCTTCC	Genotyping of PCF11∆PAS1 cells
common gRNA oligo	AAAAGCACCGACTCGGTGCCACTTTTTCAAGTTGATAACGGACTAGCCTTATTTTAACTTGCTATTTCTAGCTCTAAAAC	Common oligo used to generate guideRNAs (Gagnon et al., 2014)
zPCF11_ex1_gRNA	ATGGTGAGCATGTTGATGTGCGG	Generation of zPCF11null mutants (PAM in red)
zPCF11_in1_gRNA1	GCAGCTATTCTATCTAGTGTAGG	Generation of zPCF11∆PAS1 mutants (PAM in red)
zPCF11_in1_gRNA2	GAATAGCTGCTCCGTGAAAACGG	Generation of zPCF11∆PAS1 mutants (PAM in red)
zPCF11_in1_gRNA3	GGATCCTAGAGTTGGATTCATGG	Generation of zPCF11∆PAS1 mutants (PAM in red)
zPCF11_in1_gRNA4	ATAGTCAACTGAGACTTTGGTGG	Generation of zPCF11∆PAS1 mutants (PAM in red)
zPCF11_gt_F1	AAAAGTTTAATTTGTGTGGCGACTC	Genotyping of zPCF11null mutants
zPCF11_gt_R1	CAATTTGTGCTTCAATTATTGCGA	Genotyping of zPCF11null mutants
zPCF11_gt_ F2	CTTGCAGTCAATCAGAAAGACG	Forward primer to genotype zPCF11∆PAS1 mutants
zPCF11_gt_ R2	GGGACAATCTTCCTCTGTGTTC	Reverse primer (for reaction 1) to genotype zPCF11∆PAS1 mutants
zPCF11_gt_R3	AGACAAAAGGACATTTCACATGG	Reverse primer (for reaction 2) to genotype zPCF11∆PAS1
zPCF11_F	GAATACAAGCTACTTGTTCTTTTTGCAGGATCCgccaccATGTCGGACGACGGTGCGAG	Cloning of full-length zPCF11 into pCS2+ by Gibson cloning
zPCF11_R	TAGAGGCTCGAGAGGCCTTGAATTCTTAGAAAATAATTGCACTGGTTTGTGATTC	Cloning of full-length zPCF11 into pCS2+ by Gibson cloning
